# Supplementary material for: NANOG governs cell metabolism and redox homeostasis in human naïve embryonic stem cells
Source: EMBO Rep. 2025 Nov 19;26(24):6292–324. doi: 10.1038/s44319-025-00629-9 (PMC12714712; doi:10.1038/s44319-025-00629-9)
Supplement: Supplementary file 2 — Source data Fig. 1 [file 44319_2025_629_MOESM2_ESM.zip]

Archive with 98 entries (75 files):
- Figure 1/
- Figure 1/1A/
- Figure 1/1A/Fig 1A image.pdf
- Figure 1/1B/
- Figure 1/1B/NT/
- Figure 1/1B/NT/NT +DOX 2d 10X.tif
- Figure 1/1B/NT/NT +DOX 2d 4X.tif
- Figure 1/1B/NT/NT +DOX 3d 10X.tif
- Figure 1/1B/NT/NT +DOX 3d 4X.tif
- Figure 1/1B/NT/NT -DOX 10X.tif
- Figure 1/1B/NT/NT -DOX 4X.tif
- Figure 1/1B/iKO/
- Figure 1/1B/iKO/iKO +DOX 2d 10x.tif
- Figure 1/1B/iKO/iKO +DOX 2d 4x.tif
- Figure 1/1B/iKO/iKO +DOX 3d 10x.tif
- Figure 1/1B/iKO/iKO +DOX 3d 4x.tif
- Figure 1/1B/iKO/iKO -DOX 10X.tif
- Figure 1/1B/iKO/iKO -DOX 4X.tif
- Figure 1/1C/
- Figure 1/1C/FCS files for the bottom side/
- Figure 1/1C/FCS files for the bottom side/1st/
- Figure 1/1C/FCS files for the bottom side/1st/BLANK.fcs
- Figure 1/1C/FCS files for the bottom side/1st/NT +DOX 3d.fcs
- Figure 1/1C/FCS files for the bottom side/1st/NT -DOX.fcs
- Figure 1/1C/FCS files for the bottom side/1st/iKO +DOX 3d.fcs
- Figure 1/1C/FCS files for the bottom side/1st/iKO -DOX.fcs
- Figure 1/1C/FCS files for the bottom side/2nd/
- Figure 1/1C/FCS files for the bottom side/2nd/BLANK.fcs
- Figure 1/1C/FCS files for the bottom side/2nd/NT +DOX 3d.fcs
- Figure 1/1C/FCS files for the bottom side/2nd/NT -DOX.fcs
- Figure 1/1C/FCS files for the bottom side/2nd/iKO +DOX 3d.fcs
- Figure 1/1C/FCS files for the bottom side/2nd/iKO -DOX.fcs
- Figure 1/1C/FCS files for the bottom side/3rd/
- Figure 1/1C/FCS files for the bottom side/3rd/BLANK.fcs
- Figure 1/1C/FCS files for the bottom side/3rd/NT +DOX 3d.fcs
- Figure 1/1C/FCS files for the bottom side/3rd/NT -DOX.fcs
- Figure 1/1C/FCS files for the bottom side/3rd/iKO +DOX 3d.fcs
- Figure 1/1C/FCS files for the bottom side/3rd/iKO -DOX.fcs
- Figure 1/1C/FCS files for the up side/
- Figure 1/1C/FCS files for the up side/BLANK.fcs
- Figure 1/1C/FCS files for the up side/NT +DOX 3d.fcs
- Figure 1/1C/FCS files for the up side/NT -DOX.fcs
- Figure 1/1C/FCS files for the up side/iKO +DOX 3d.fcs
- Figure 1/1C/FCS files for the up side/iKO -DOX.fcs
- Figure 1/1C/Fig 1C numerical data.xlsx
- Figure 1/1D/
- Figure 1/1D/FCS files for the bottom side/
- Figure 1/1D/FCS files for the bottom side/1st/
- Figure 1/1D/FCS files for the bottom side/1st/BLANK.fcs
- Figure 1/1D/FCS files for the bottom side/1st/iKO +DOX 3d +Z-VAD.fcs
- Figure 1/1D/FCS files for the bottom side/1st/iKO +DOX 3d.fcs
- Figure 1/1D/FCS files for the bottom side/1st/iKO -DOX.fcs
- Figure 1/1D/FCS files for the bottom side/2nd/
- Figure 1/1D/FCS files for the bottom side/2nd/BLANK.fcs
- Figure 1/1D/FCS files for the bottom side/2nd/iKO +DOX 3d +Z-VAD.fcs
- Figure 1/1D/FCS files for the bottom side/2nd/iKO +DOX 3d.fcs
- Figure 1/1D/FCS files for the bottom side/2nd/iKO -DOX.fcs
- Figure 1/1D/FCS files for the bottom side/3rd/
- Figure 1/1D/FCS files for the bottom side/3rd/BLANK.fcs
- Figure 1/1D/FCS files for the bottom side/3rd/iKO +DOX 3d +Z-VAD.fcs
- Figure 1/1D/FCS files for the bottom side/3rd/iKO +DOX 3d.fcs
- Figure 1/1D/FCS files for the bottom side/3rd/iKO -DOX.fcs
- Figure 1/1D/FCS files for the up side/
- Figure 1/1D/FCS files for the up side/BLANK.fcs
- Figure 1/1D/FCS files for the up side/NT +DOX 3d +Z-VAD.fcs
- Figure 1/1D/FCS files for the up side/NT +DOX 3d.fcs
- Figure 1/1D/FCS files for the up side/NT -DOX.fcs
- Figure 1/1D/FCS files for the up side/iKO +DOX 3d +Z-VAD.fcs
- Figure 1/1D/FCS files for the up side/iKO +DOX 3d.fcs
- Figure 1/1D/FCS files for the up side/iKO -DOX.fcs
- Figure 1/1D/Fig 1D numerical data.xlsx
- Figure 1/1E/
- Figure 1/1E/Fig 1E numerical data.xlsx
- Figure 1/1F/
- Figure 1/1F/Fig 1F image.pdf
- Figure 1/1G/
- Figure 1/1G/Fig 1G numerical data.xlsx
- Figure 1/1H/
- Figure 1/1H/Left/
- Figure 1/1H/Left/+DOX 2d GATA3.tif
- Figure 1/1H/Left/+DOX 2d Hoechst.tif
- Figure 1/1H/Left/+DOX 2d NANOG.tif
- Figure 1/1H/Left/+DOX 3d GATA3.tif
- Figure 1/1H/Left/+DOX 3d Hoechst.tif
- Figure 1/1H/Left/+DOX 3d NANOG.tif
- Figure 1/1H/Left/-DOX GATA3.tif
- Figure 1/1H/Left/-DOX Hoechst.tif
- Figure 1/1H/Left/-DOX NANOG.tif
- Figure 1/1H/Right/
- Figure 1/1H/Right/+DOX 2d GATA6.tif
- Figure 1/1H/Right/+DOX 2d Hoechst.tif
- Figure 1/1H/Right/+DOX 2d NANOG.tif
- Figure 1/1H/Right/+DOX 3d GATA6.tif
- Figure 1/1H/Right/+DOX 3d Hoechst.tif
- Figure 1/1H/Right/+DOX 3d NANOG.tif
- Figure 1/1H/Right/-DOX GATA6.tif
- Figure 1/1H/Right/-DOX Hoechst.tif
- Figure 1/1H/Right/-DOX NANOG.tif
