# Supplementary material for: NANOG governs cell metabolism and redox homeostasis in human naïve embryonic stem cells
Source: EMBO Rep. 2025 Nov 19;26(24):6292–324. doi: 10.1038/s44319-025-00629-9 (PMC12714712; doi:10.1038/s44319-025-00629-9)
Supplement: Supplementary file 2 — Source data Fig. 1 [file 44319_2025_629_MOESM2_ESM.zip › Figure 1/1C/Fig 1C numerical data.xlsx]

## Sheet: Sheet1
Percentage of cells (%)
	NT -DOX			NT +DOX 3d			iKO -DOX			iKO +DOX 3d
PI-/Annexin V-	51.62	56.51	56.03	55.05	65.55	51.05	63.25	62.8	60.8	38.55	46.14	36.21
PI-/Annexin V+	0.01	26.74	3.93	0.02	19.62	6.07	0.4	21.58	3.08	5.3	33.71	16.08
PI+/Annexin V+	1.18	13	15.96	0.5	11.64	18.99	8.99	9	9.67	29.82	17.27	30.45
PI+/Annexin V-	47.19	3.75	24.09	44.43	3.19	23.89	27.36	6.63	26.45	26.33	2.68	17.26
