# Supplementary material for: NANOG governs cell metabolism and redox homeostasis in human naïve embryonic stem cells
Source: EMBO Rep. 2025 Nov 19;26(24):6292–324. doi: 10.1038/s44319-025-00629-9 (PMC12714712; doi:10.1038/s44319-025-00629-9)
Supplement: Supplementary file 2 — Source data Fig. 1 [file 44319_2025_629_MOESM2_ESM.zip › Figure 1/1D/Fig 1D numerical data.xlsx]

## Sheet: Sheet1
Percentage of cells (%)
	iKO -DOX			iKO +DOX 3d			iKO +DOX 3d +Z-VAD
PI-/Annexin V-	64.7	66.5	65.9	51.8	53.7	50.4	62.8	58.6	65.2
