# Supplementary material for: NANOG governs cell metabolism and redox homeostasis in human naïve embryonic stem cells
Source: EMBO Rep. 2025 Nov 19;26(24):6292–324. doi: 10.1038/s44319-025-00629-9 (PMC12714712; doi:10.1038/s44319-025-00629-9)
Supplement: Supplementary file 2 — Source data Fig. 1 [file 44319_2025_629_MOESM2_ESM.zip › Figure 1/1E/Fig 1E numerical data.xlsx]

## Sheet: Z-Score
Z-Score
	iKO -DOX			iKO +DOX 2d			iKO +DOX 3d
KHDC1L	0.300162	-0.797116	-0.680251	0.815542	-0.324943	1.14818	-1.1157	1.12206	-0.467924
ZNF729	0.700681	0.0717971	1.15049	0.444508	0.962167	-0.489973	-1.14519	-1.03396	-0.660522
MAEL	1.14708	1.07221	-0.324628	-0.68824	-0.16493	1.12198	-0.45884	-0.907282	-0.797354
OLAH	0.6913	1.09893	-0.402524	0.455336	-0.856495	1.13854	-1.14664	-0.242434	-0.736011
NANOG	1.0832	1.15247	1.15465	-0.888013	-0.638421	-0.587105	-0.195191	-0.514044	-0.567541
KHDC3L	1.15386	1.08829	1.11464	-0.53874	-0.209898	-0.296195	-0.615118	-0.878391	-0.818444
KLF17	1.12759	1.1205	1.13159	-0.348384	-0.318674	-0.366713	-0.779208	-0.801826	-0.764874
NLRP9	1.15426	1.14345	1.14936	-0.604718	-0.432458	-0.478586	-0.549543	-0.71099	-0.670771
TFCP2L1	1.15244	1.15097	1.15026	-0.638778	-0.655758	-0.487528	-0.513661	-0.495216	-0.662733
HORMAD1	1.14977	1.15464	1.05157	-0.482604	-0.587849	-0.112688	-0.667169	-0.566787	-0.938883
ZFP42	1.14128	1.1307	1.13662	-0.418632	-0.768174	-0.392061	-0.72265	-0.362526	-0.744563
TRIM60	1.15467	0.585411	1.14638	-0.569951	-1.15466	-0.693042	-0.584718	0.569252	-0.453335
ALPP	0.983854	0.652138	0.987103	0.0315457	-1.15132	0.0253132	-1.0154	0.49918	-1.01242
UTF1	1.1329	0.297789	0.90521	-0.373075	-1.11507	0.168239	-0.75983	0.817279	-1.07345
ESRRB	-1.07114	1.10028	1.1545	0.162067	-0.246758	-0.558586	0.909068	-0.853521	-0.595913
LYZ	-1.15186	1.12761	0.602562	0.505876	-0.348482	-1.15433	0.645988	-0.779132	0.551766
HYAL4	-0.983503	-0.900535	0.84765	-0.0322159	1.07619	0.255231	1.01572	-0.175653	-1.10288
DNMT3L	-0.898407	-0.660221	1.1533	-0.179006	-0.490305	-0.62585	1.07741	1.15053	-0.527452
SOX17	-0.593575	-0.297069	1.15467	-0.560972	-0.817805	-0.569586	1.15455	1.11487	-0.58508
BMP6	-1.0991	-1.15169	0.450426	0.24299	0.647981	-1.14599	0.856113	0.503711	0.695568
GATA4	0.255742	-1.04579	-0.0542394	-1.10304	0.0989377	-0.971776	0.847294	0.946854	1.02602
CDH2	-1.12982	0.387619	-0.997186	0.358426	-1.13578	1.00279	0.771391	0.748164	-0.00560472
HNF1B	-0.57735	-0.128799	-0.505665	1.1547	-0.92936	1.15185	-0.57735	1.05816	-0.646182
FLRT3	-1.1187	-1.14722	-1.15458	0.311609	0.459971	0.562888	0.807094	0.68725	0.591693
FN1	-0.914866	-0.975886	-0.689055	1.06757	-0.0465981	-0.457907	-0.152702	1.02248	1.14696
FRZB	-0.163224	-0.214177	-0.953084	-0.908347	-0.875559	-0.0880137	1.07157	1.08974	1.0411
RSPO3	-0.615962	-0.348018	-1.15443	-0.537858	-0.779491	0.598835	1.15382	1.12751	0.555596
PDGFRA	-0.828982	-0.530838	-0.622076	-0.281635	-0.622645	-0.531439	1.11062	1.15348	1.15351
COL4A1	-1.09853	-1.03139	-0.760446	0.241165	0.0660534	-0.372301	0.857364	0.965336	1.13275
COL4A2	-0.935053	-0.931174	-0.818291	-0.119208	-0.125757	-0.296403	1.05426	1.05693	1.11469
TEAD4	1.13722	1.14909	0.979621	-0.39526	-0.672987	0.0395817	-0.741959	-0.476105	-1.0192
ELF5	-1.11801	-0.881753	-0.0180696	0.30892	-0.204788	-0.990843	0.809089	1.08654	1.00891
TRIML1	-1.04097	-0.646086	-1.03391	0.953253	-0.505769	0.0716741	0.0877152	1.15186	0.962235
DAB2	0.315767	-1.10028	-0.975922	-1.11977	0.246772	-0.0465306	0.804	0.853511	1.02245
ASCL2	-0.57735	0.28854	-0.853624	-0.57735	-1.11255	-0.246608	1.1547	0.824006	1.10023
ID2	-0.796267	-0.759196	-0.627516	-0.326069	-0.373871	-0.525686	1.12234	1.13307	1.1532
HAND1	-0.760901	-0.794572	-0.729041	-0.371727	-0.328311	-0.410962	1.13263	1.12288	1.14
CLDN4	-0.851125	-0.541342	-0.697064	-0.250226	-0.612625	-0.448699	1.10135	1.15397	1.14576
GATA3	-0.86031	-0.644892	-0.827773	-0.236854	-0.507064	-0.283317	1.09716	1.15196	1.11109
TFAP2C	-0.530575	-0.766421	-0.922549	-0.622894	-0.364753	-0.140121	1.15347	1.13117	1.06267
GATA2	-0.184185	-0.553946	-0.691363	-0.895104	-0.600443	-0.455263	1.07929	1.15439	1.14663
TMEM54	-0.470056	-0.764256	-1.09865	-0.678364	-0.367494	0.857103	1.14842	1.13175	0.241546
CDX2	-0.960652	-1.13119	-1.06389	-0.0745253	0.36482	0.143212	1.03518	0.766368	0.920673
DLX3	-1.12233	-0.667812	-1.05212	0.326035	-0.481888	0.114008	0.796293	1.1497	0.93811
KRT18	-1.01844	-0.866054	-0.971217	0.0379559	-0.228382	-0.0552739	0.980482	1.09444	1.02649
KRT7	-1.06847	-0.812102	-0.937544	0.155043	-0.304841	-0.114972	0.913423	1.11694	1.05252
FGFR2	-0.90371	-0.801662	0.987233	1.07433	-0.318894	0.0250634	-0.170624	1.12056	-1.0123
PCDH12	-0.896988	-0.23409	0.54737	-0.181236	-0.86219	0.60682	1.07822	1.09628	-1.15419
CLDN10	1.02157	-0.430154	-0.971687	-0.0446283	-0.712946	1.02609	-0.976939	1.1431	-0.0544053
EOMES	-0.354286	-1.15395	-1.08135	1.12891	0.61307	0.891412	-0.774624	0.540878	0.189934

## Sheet: FPKM
FPKM
	iKO -DOX			iKO +DOX 2d			iKO +DOX 3d
KHDC1L	606.353	567.923	551.143	627.669	570.53	675.013	547.79	578.518	565.527
ZNF729	46.0602	27.626	13.2508	43.538	37.2161	11.2185	27.886	15.716	11.0073
MAEL	6.50894	5.46163	7.12955	4.47819	4.95179	8.48642	4.73202	4.64586	6.68615
OLAH	36.6852	37.1317	40.1057	35.1152	32.3483	43.984	24.4564	33.8504	39.2665
NANOG	51.1563	53.8188	49.8372	31.1748	28.0803	28.9633	38.1977	29.8678	29.1978
KHDC3L	144.291	162.733	217.159	129.562	144.459	190.517	128.898	135.048	180.655
KLF17	6.5407	6.56103	8.06956	3.81998	3.68256	4.67292	3.02583	2.71622	3.7703
NLRP9	1.58266	1.73342	1.46714	0.275024	0.494111	0.467653	0.316041	0.275072	0.34966
TFCP2L1	24.2169	24.5182	29.8605	20.6376	21.0996	26.7245	20.8876	21.4033	26.3891
HORMAD1	17.8963	17.9147	12.2337	14.7503	13.6848	10.1597	14.3946	13.7359	8.68785
ZFP42	96.4053	102.621	113.68	84.6629	89.2904	92.6206	82.3744	92.1382	87.7645
TRIM60	25.2324	26.8113	32.3031	22.6056	23.6425	25.6461	22.5832	26.7818	26.5137
ALPP	37.4494	35.1172	33.3299	35.5946	30.8129	31.6372	33.5555	34.7521	29.811
UTF1	54.3842	40.0819	42.4799	38.2454	26.0232	40.327	34.1008	45.2511	36.6996
ESRRB	0.191954	0.181811	0.121754	0.467975	0.113991	0.066314	0.635172	0.083442	0.065106
LYZ	0.180455	0.605452	0.739288	0.430632	0.379961	0.331533	0.451777	0.314174	0.727499
HYAL4	17.9606	19.0748	22.0399	19.7325	19.8416	21.2175	21.6845	19.356	19.3322
DNMT3L	417.529	462.518	583.667	451.313	472.012	529.9	510.318	563.693	532.873
SOX17	0.051202	0.110693	0.217748	0.052727	0.094693	0.111806	0.132968	0.154076	0.110854
BMP6	0.515933	0.372634	0.854476	0.795792	0.710862	0.599015	0.923643	0.683748	0.893704
GATA4	1.15917	0.197772	1.43926	0.540618	1.16252	1.39277	1.42846	1.87712	1.494
CDH2	0.013366	0.015005	0.018314	0.017914	0.014236	0.022715	0.019176	0.015187	0.020496
HNF1B	0	0.007697	0.021298	0.014284	0	0.025285	0	0.019109	0.02096
FLRT3	0.223275	0.352961	0.483195	0.646626	1.31888	1.09805	0.793282	1.45548	1.10836
FN1	19.194	19.2954	26.2491	28.5253	22.2004	28.6326	22.7815	25.5424	45.181
FRZB	0.021022	0.018281	0.026858	0	0	0.043757	0.055859	0.054322	0.065814
RSPO3	0.001185	0.015021	0.005293	0.014192	0.013613	0.021715	0.295914	0.019836	0.02131
PDGFRA	0.040182	0.293517	0.091182	0.263673	0.20187	0.203216	0.832152	1.97489	2.28594
COL4A1	5.28212	4.80755	5.40028	5.87221	6.32929	5.71137	6.14363	7.57626	6.91765
COL4A2	6.55465	7.08164	7.02147	8.06747	8.64377	7.96117	10.2434	10.9376	10.502
TEAD4	52.175	53.9577	62.5642	46.2178	48.7359	56.8506	44.8701	49.3001	50.4152
ELF5	0.008919	0.072654	0.055959	0.067877	0.083825	0.035107	0.088543	0.105134	0.077973
TRIML1	0.065919	0.090525	0.064385	0.216911	0.09561	0.27791	0.151377	0.155681	0.449907
DAB2	0.586242	0.307379	0.538905	0.303968	0.473118	1.21527	0.682245	0.54777	1.99322
ASCL2	0	0.039157	0	0	0	0.041926	0.024114	0.054122	0.134951
ID2	0.998773	1.83862	3.05131	2.10831	2.62172	3.25181	5.52614	5.68431	6.55757
HAND1	1.97742	3.0943	3.57158	3.61713	5.7543	5.56306	9.95546	14.0333	15.2736
CLDN4	4.96486	5.53941	6.80769	8.16784	5.09289	8.62781	15.3721	16.1588	20.3127
GATA3	6.02351	7.2433	6.05826	9.41897	8.42294	10.1494	16.6843	22.6221	20.6271
TFAP2C	23.052	23.2618	28.17	22.7143	25.8507	30.0901	29.2119	35.4927	33.0416
GATA2	6.32353	4.47971	4.50124	4.08572	4.26488	6.74343	10.3007	12.3724	21.9562
TMEM54	15.9275	16.7754	10.5553	15.7604	17.6534	16.9574	17.2262	20.9712	14.9424
CDX2	0.180463	0.234317	0.360791	0.376312	0.445387	0.704031	0.621575	0.502041	0.925103
DLX3	6.67273	7.63382	5.80603	9.51153	8.13232	9.02015	10.4332	12.5069	11.2916
KRT18	45.0501	78.924	87.4418	122.163	129.501	158.254	190.964	234.421	241.887
KRT7	0.662838	1.78499	3.83767	3.31391	2.66593	5.01432	4.95715	5.13508	6.68435
FGFR2	5.77773	6.90792	9.86345	7.86027	7.16639	8.23374	6.54954	7.93705	6.47668
PCDH12	0.113871	0.138334	0.279757	0.176695	0.108077	0.281478	0.287242	0.202421	0.230499
CLDN10	2.32058	2.76473	2.19136	2.08063	2.64052	2.9578	1.87081	3.45573	2.54327
EOMES	0.202369	0.129265	0.086376	0.427552	0.286575	0.18572	0.138552	0.280148	0.150395
