# Supplementary material for: NANOG governs cell metabolism and redox homeostasis in human naïve embryonic stem cells
Source: EMBO Rep. 2025 Nov 19;26(24):6292–324. doi: 10.1038/s44319-025-00629-9 (PMC12714712; doi:10.1038/s44319-025-00629-9)
Supplement: Supplementary file 2 — Source data Fig. 1 [file 44319_2025_629_MOESM2_ESM.zip › Figure 1/1G/Fig 1G numerical data.xlsx]

## Sheet: Sheet1
Relative mRNA levels
	iKO -DOX	iKO +DOX 2d	iKO +DOX 3d
OCT4	1	0.449133	0.450055
	1	0.644354	0.223716
	1	1.02449	0.526716
SOX2	1	0.431678	0.339931
	1	0.534203	0.636232
	1	1.09828	0.666419
KLF17	1	0.170093	0.106631
	1	0.451177	0.50668
	1	0.440447	0.244188
DNMT3L	1	0.552279	0.602795
	1	0.818754	0.891764
	1	1.03068	0.669181
PRDM14	1	0.415277	0.312785
	1	0.275631	0.268774
	1	0.334104	0.302408
	iKO -DOX	iKO +DOX 2d	iKO +DOX 3d
SOX17	1	1.43066	2.31688
	1	1.04433	2.47611
	1	3.39089	4.51721
GATA6	1	0.768596	1.76657
	1	1.23033	2.14415
	1	3.32234	6.54581
GATA3	1	0.829394	1.74835
	1	1.02265	1.80701
	1	2.38567	1.66279
HAND1	1	1.29899	2.80935
	1	1.05802	3.11342
	1	1.84271	2.3167
