# Supplementary material for: NANOG governs cell metabolism and redox homeostasis in human naïve embryonic stem cells
Source: EMBO Rep. 2025 Nov 19;26(24):6292–324. doi: 10.1038/s44319-025-00629-9 (PMC12714712; doi:10.1038/s44319-025-00629-9)
Supplement: Supplementary file 3 — Source data Fig. 3 [file 44319_2025_629_MOESM3_ESM.zip]

Archive with 10 entries (5 files):
- Figure 3/
- Figure 3/3A/
- Figure 3/3A/Fig 3A image.pdf
- Figure 3/3A/Fig 3A numerical data.xlsx
- Figure 3/3B/
- Figure 3/3B/Fig 3B image.pdf
- Figure 3/3C/
- Figure 3/3C/Fig 3C numerical data.xlsx
- Figure 3/3D/
- Figure 3/3D/Fig 3D image.pdf
