# Supplementary material for: NANOG governs cell metabolism and redox homeostasis in human naïve embryonic stem cells
Source: EMBO Rep. 2025 Nov 19;26(24):6292–324. doi: 10.1038/s44319-025-00629-9 (PMC12714712; doi:10.1038/s44319-025-00629-9)
Supplement: Supplementary file 3 — Source data Fig. 3 [file 44319_2025_629_MOESM3_ESM.zip › Figure 3/3A/Fig 3A numerical data.xlsx]

## Sheet: Sheet1
Relative protein levels
	NT -DOX	NT +DOX 2d	NT +DOX 3d	iKO -DOX	iKO +DOX 2d	iKO +DOX 3d
H2BK5ac	1	1.6338	1.45477	1	0.277711	0.357863
	1	3.58829	0.968113	1	0.299907	0.150873
	1	0.965991	0.751086	1	0.786961	0.497825
H3K27ac	1	1.63912	1.28827	1	0.345178	0.262262
	1	1.18601	0.963401	1	0.676527	0.345874
	1	0.949942	0.913053	1	0.406612	0.395941
H3ac	1	0.641288	0.601475	1	0.563765	0.343369
	1	1.04938	0.897875	1	0.573718	0.240804
	1	0.954556	1.05478	1	0.688278	0.664583
H4ac	1	0.749144	0.718434	1	0.596137	0.389451
	1	1.76471	1.88581	1	0.418315	0.140324
	1	0.968986	1.2389	1	0.717233	0.509223
NANOG	1	0.7329	0.650848	1	0.69763	0.203307
	1	1.25591	0.968643	1	0.453455	0.222582
	1	1.163	1.41554	1	0.0706351	0.0454704
