# Supplementary material for: NANOG governs cell metabolism and redox homeostasis in human naïve embryonic stem cells
Source: EMBO Rep. 2025 Nov 19;26(24):6292–324. doi: 10.1038/s44319-025-00629-9 (PMC12714712; doi:10.1038/s44319-025-00629-9)
Supplement: Supplementary file 3 — Source data Fig. 3 [file 44319_2025_629_MOESM3_ESM.zip › Figure 3/3C/Fig 3C numerical data.xlsx]

## Sheet: Sheet1
Fold Changes
	iKO -DOX	iKO +DOX 2d	iKO +DOX 3d
Acetyl-CoA	0.956719	0.537997	0.380883
	1.2875	0.510738	0.3186
	0.788861	0.476005	0.341871
	0.96692	0.424595	0.340482
