# Supplementary material for: NANOG governs cell metabolism and redox homeostasis in human naïve embryonic stem cells
Source: EMBO Rep. 2025 Nov 19;26(24):6292–324. doi: 10.1038/s44319-025-00629-9 (PMC12714712; doi:10.1038/s44319-025-00629-9)
Supplement: Supplementary file 4 — Source data Fig. 4 [file 44319_2025_629_MOESM4_ESM.zip]

Archive with 12 entries (6 files):
- Figure 4/
- Figure 4/4D/
- Figure 4/4D/Fig 4D numerical data.xlsx
- Figure 4/4E/
- Figure 4/4E/Fig 4E numerical data.xlsx
- Figure 4/4F/
- Figure 4/4F/Fig 4F image.pdf
- Figure 4/4F/Fig 4F numerical data.xlsx
- Figure 4/4G/
- Figure 4/4G/Fig 4G image.pdf
- Figure 4/4H/
- Figure 4/4H/Fig 4H numerical data.xlsx
