# Supplementary material for: NANOG governs cell metabolism and redox homeostasis in human naïve embryonic stem cells
Source: EMBO Rep. 2025 Nov 19;26(24):6292–324. doi: 10.1038/s44319-025-00629-9 (PMC12714712; doi:10.1038/s44319-025-00629-9)
Supplement: Supplementary file 4 — Source data Fig. 4 [file 44319_2025_629_MOESM4_ESM.zip › Figure 4/4D/Fig 4D numerical data.xlsx]

## Sheet: Sheet1
Enrichments relative to input
	Input			NANOG
DLAT-1	1.1281	0.874508	1.01365	4.32288	4.73342	4.4064
DLAT-2	0.917572	1.24876	0.872736	2.80946	2.56937	2.80038
MPC-1	0.855567	1.44266	0.810179	4.09045	4.35091	3.40274
MPC-2	1.10814	1.02461	0.880742	3.99826	5.17507	3.90882
