# Supplementary material for: NANOG governs cell metabolism and redox homeostasis in human naïve embryonic stem cells
Source: EMBO Rep. 2025 Nov 19;26(24):6292–324. doi: 10.1038/s44319-025-00629-9 (PMC12714712; doi:10.1038/s44319-025-00629-9)
Supplement: Supplementary file 4 — Source data Fig. 4 [file 44319_2025_629_MOESM4_ESM.zip › Figure 4/4E/Fig 4E numerical data.xlsx]

## Sheet: Sheet1
Relative mRNA levels
	NT -DOX	NT +DOX 2d	NT +DOX 3d	iKO -DOX	iKO +DOX 2d	iKO +DOX 3d
ACADS	1	1.53688	1.60214	1	1.16473	0.795536
	1	1.19748	1.1487	1	0.795536	0.532185
	1	0.795536	0.68302	1	0.539614	0.554785
ACSS2	1	0.907519	1.02101	1	0.972655	0.732043
	1	1.24833	1.26576	1	0.678302	0.678302
	1	0.80107	1.04972	1	1.08673	0.806642
ALDH2	1	0.913831	0.986233	1	0.732043	0.460094
	1	0.926588	1.10191	1	0.524858	0.426317
	1	0.840896	0.817902	1	0.539614	0.411796
CPT1A	1	0.926588	1.05702	1	0.655197	0.619854
	1	1.19748	1.6245	1	0.550953	0.524858
	1	0.972655	1	1	0.659754	0.619854
DLAT	1	1.04247	1.3566	1	0.779165	0.590496
	1	1.20581	1.48452	1	0.628507	0.80107
	1	1.00696	0.972655	1	0.453837	0.378191
MPC2	1	0.582367	0.858565	1	0.486327	0.503478
	1	1.52626	1.16473	1	0.835088	0.580716
	1	0.63728	0.360982	1	0.266093	0.535887
