# Supplementary material for: NANOG governs cell metabolism and redox homeostasis in human naïve embryonic stem cells
Source: EMBO Rep. 2025 Nov 19;26(24):6292–324. doi: 10.1038/s44319-025-00629-9 (PMC12714712; doi:10.1038/s44319-025-00629-9)
Supplement: Supplementary file 4 — Source data Fig. 4 [file 44319_2025_629_MOESM4_ESM.zip › Figure 4/4F/Fig 4F numerical data.xlsx]

## Sheet: Sheet1
Relative protein levels
	NT -DOX	NT +DOX 2d	NT +DOX 3d	iKO -DOX	iKO +DOX 2d	iKO +DOX 3d
ACSS2	1	0.472207	0.600389	1	0.387695	0.758788
	1	0.665987	0.452781	1	0.512925	0.472801
	1	0.945839	0.930047	1	0.387695	0.758788
	1	1.14526	1.01242	1	0.784305	0.53061
ALDH2	1	1.04547	0.955495	1	0.780256	0.766737
	1	0.421905	0.409214	1	0.464872	0.316897
	1	1.29793	0.958388	1	0.817696	0.618939
	1	0.865166	1.132	1	0.471951	0.424235
CPT1A	1	0.957764	1.27593	1	0.761497	0.532268
	1	1.71437	1.85195	1	0.839623	1.05946
	1	1.12703	1.88328	1	0.728611	1.20066
	1	1.17862	1.39253	1	0.678241	0.248735
DLAT	1	1.02219	0.982977	1	0.842857	0.725993
	1	1.58377	1.34802	1	0.357013	0.321677
	1	1.00516	0.817633	1	0.850919	0.602815
	1	0.983493	1.12894	1	0.446426	0.272471
MPC2	1	0.857132	0.786206	1	0.321907	0.271762
	1	1.02531	1.10738	1	0.408295	0.601959
	1	1.18288	1.19146	1	0.826965	0.789271
	1	1.06143	0.886968	1	0.511385	0.413514
PDHB	1	1.29723	1.19976	1	1.26165	1.13601
	1	0.6989	0.513901	1	0.866309	0.927068
	1	1.20134	1.34206	1	0.882772	1.01574
	1	1.34028	0.962287	1	1.00167	0.785412
NANOG	1	1.27328	1.61997	1	0.3085	0.336381
	1	1.02529	0.993523	1	0.293534	0.226983
	1	1.25591	0.968643	1	0.453455	0.222582
	1	1.29163	1.25042	1	0.47316	0.233472
