# Supplementary material for: NANOG governs cell metabolism and redox homeostasis in human naïve embryonic stem cells
Source: EMBO Rep. 2025 Nov 19;26(24):6292–324. doi: 10.1038/s44319-025-00629-9 (PMC12714712; doi:10.1038/s44319-025-00629-9)
Supplement: Supplementary file 4 — Source data Fig. 4 [file 44319_2025_629_MOESM4_ESM.zip › Figure 4/4H/Fig 4H numerical data.xlsx]

## Sheet: Sheet1
Relative mRNA levels
	-DOX	+DOX 3d
NANOG	1	0.193446
	1	0.297302
	1	0.768438
NANOG-mut	1	168.897
	1	215.269
	1	487.751
POU5F1	1	0.664343
	1	1.31951
	1	4.19887
SOX2	1	0.846745
	1	1.64718
	1	5.02805
DLAT	1	0.358489
	1	1.1487
	1	1.53687
ACADS	1	0.582367
	1	0.752623
	1	1.07923
ACSS2	1	0.752623
	1	1.60214
	1	0.586417
ALDH2	1	0.566442
	1	1.1019
	1	1.85318
CPT1A	1	0.389582
	1	1.04247
	1	1.52626
MPC2	1	0.732043
	1	1.23971
	1	5.54044
