# Supplementary material for: NANOG governs cell metabolism and redox homeostasis in human naïve embryonic stem cells
Source: EMBO Rep. 2025 Nov 19;26(24):6292–324. doi: 10.1038/s44319-025-00629-9 (PMC12714712; doi:10.1038/s44319-025-00629-9)
Supplement: Supplementary file 5 — Source data Fig. 5 [file 44319_2025_629_MOESM5_ESM.zip]

Archive with 13 entries (6 files):
- Figure 5/
- Figure 5/5A/
- Figure 5/5A/Fig 5A numerical data.xlsx
- Figure 5/5B/
- Figure 5/5B/Fig 5B numerical data.xlsx
- Figure 5/5C/
- Figure 5/5C/Fig 5C numerical data.xlsx
- Figure 5/5D/
- Figure 5/5D/Fig 5D numerical data.xlsx
- Figure 5/5E/
- Figure 5/5E/Fig 5E numerical data.xlsx
- Figure 5/5F/
- Figure 5/5F/Fig 5F numerical data.xlsx
