# Supplementary material for: NANOG governs cell metabolism and redox homeostasis in human naïve embryonic stem cells
Source: EMBO Rep. 2025 Nov 19;26(24):6292–324. doi: 10.1038/s44319-025-00629-9 (PMC12714712; doi:10.1038/s44319-025-00629-9)
Supplement: Supplementary file 5 — Source data Fig. 5 [file 44319_2025_629_MOESM5_ESM.zip › Figure 5/5A/Fig 5A numerical data.xlsx]

## Sheet: Sheet1
Fold Changes
	iKO -DOX	iKO +DOX 2d	iKO +DOX 3d
OAA	1.18254	0.828761	1.04509
	1.30914	0.708487	1.11614
	0.65708	0.844028	1.31127
	0.851241	0.724295	0.807143
Citric acid	0.94704	1.00985	0.815409
	1.18533	0.672278	0.595416
	0.923957	0.772805	0.819816
	0.916008	0.669214	0.782196
α-KG	0.789157	0.984985	1.00518
	1.41238	0.77231	0.849996
	0.882021	0.85663	1.22961
	0.91644	0.819915	1.09499
Succinate	1.18728	0.799692	0.704359
	1.10278	0.578312	0.624092
	0.844181	0.723468	0.896891
	0.865767	0.690385	0.810956
Fumarate	0.756211	0.949686	0.969373
	1.63179	0.647607	0.900578
	0.73177	0.789799	1.0529
	0.880231	0.707494	1.10328
Malate	0.880372	1.02939	1.07487
	1.23016	0.754155	1.06272
	0.950655	0.94599	1.2905
	0.938818	0.803801	1.13451
