# Supplementary material for: NANOG governs cell metabolism and redox homeostasis in human naïve embryonic stem cells
Source: EMBO Rep. 2025 Nov 19;26(24):6292–324. doi: 10.1038/s44319-025-00629-9 (PMC12714712; doi:10.1038/s44319-025-00629-9)
Supplement: Supplementary file 5 — Source data Fig. 5 [file 44319_2025_629_MOESM5_ESM.zip › Figure 5/5B/Fig 5B numerical data.xlsx]

## Sheet: Sheet1
Fold Changes
	iKO -DOX	iKO +DOX 2d	iKO +DOX 3d
G6P	1.21422	0.578651	0.581513
	0.700518	0.947424	1.04355
	1.08333	1.00998	0.695143
	1.00193	0.44412	0.584127
F6P	1.18732	0.640043	0.626678
	0.769773	0.645884	0.619852
	1.01564	0.816996	0.676552
	1.02727	0.525592	0.698938
DHAP	0.967645	0.623467	0.769978
	0.990604	0.784008	0.706078
	1.06062	0.919074	0.902229
	0.91135	0.466036	0.550074
GAP	1.01509	0.481466	0.697583
	0.929815	0.743858	0.774168
	1.05091	0.751176	0.769343
	1.00418	0.442723	0.442285
PEP	1.02593	0.817382	0.818417
	1.00601	0.675906	0.781714
	0.996279	0.83508	0.947888
	0.971789	0.607948	0.767816
Pyruvate	0.816166	0.897976	0.606402
	1.49432	0.5604	0.557586
	0.868168	0.813465	0.765178
	0.821341	0.708079	0.677041
Lactate	0.888173	0.822053	0.568842
	1.39894	0.573015	0.611866
	0.869214	0.712875	0.723003
	0.843676	0.654204	0.723205
