# Supplementary material for: NANOG governs cell metabolism and redox homeostasis in human naïve embryonic stem cells
Source: EMBO Rep. 2025 Nov 19;26(24):6292–324. doi: 10.1038/s44319-025-00629-9 (PMC12714712; doi:10.1038/s44319-025-00629-9)
Supplement: Supplementary file 5 — Source data Fig. 5 [file 44319_2025_629_MOESM5_ESM.zip › Figure 5/5C/Fig 5C numerical data.xlsx]

## Sheet: Sheet1
Fold Changes
	iKO -DOX	iKO +DOX 2d	iKO +DOX 3d
Asparate	0.9268	1.69444	4.48958
	1.35379	1.13031	3.30445
	0.876574	1.4749	5.59813
	0.842835	1.42853	4.46332
Glutamine	0.947619	1.23596	1.3589
	0.915181	0.852261	1.08201
	1.20097	1.1087	1.70227
	0.936232	0.931157	1.4477
