# Supplementary material for: NANOG governs cell metabolism and redox homeostasis in human naïve embryonic stem cells
Source: EMBO Rep. 2025 Nov 19;26(24):6292–324. doi: 10.1038/s44319-025-00629-9 (PMC12714712; doi:10.1038/s44319-025-00629-9)
Supplement: Supplementary file 5 — Source data Fig. 5 [file 44319_2025_629_MOESM5_ESM.zip › Figure 5/5D/Fig 5D numerical data.xlsx]

## Sheet: Sheet1
OCR (pmol/min/μg protein)
Time (minutes)	NT -DOX										NT +DOX 3d										KO -DOX										iKO +DOX 3d
1.38	3.37342	4.61416	7.2441	7.06542	5.7624	7.48647	10.3284	5.42751	5.55583	6.55936	5.41669	2.66156	6.1973	7.60017	3.87501	10.1717	6.50236	5.06944	5.40367	4.08677	5.0186	8.42805	4.96236	8.35157	7.82557	6.02051	7.08193	7.90213	8.67587	9.5563	3.9077	3.54054	4.28154	4.56739	3.88372	3.08636	4.21214	3.75068	9.14097	4.73066
9.89	3.32825	4.49079	6.93944	6.54799	5.92113	7.15225	10.1286	5.12147	5.30468	6.34155	5.38594	2.82987	6.10293	7.10663	3.64279	9.74664	6.21804	4.80361	5.1591	3.98074	1.7717	5.56226	4.75706	8.01215	7.45504	6.44143	6.85376	7.18878	8.13266	9.12914	3.66052	3.90429	4.33454	4.43321	3.81783	2.15665	4.04575	3.58559	8.60743	4.49137
18.39	3.2988	4.58092	6.97985	6.38865	5.86906	7.14114	10.0147	5.07073	5.25119	6.3095	5.31655	3.30963	6.11778	6.76993	3.47664	9.68671	6.16042	4.81741	5.11631	4.00208	0.791701	5.82168	4.70576	7.83753	7.28865	6.6873	6.73518	7.01025	8.11171	9.14486	3.42472	4.07135	4.3381	4.1329	3.71416	1.88281	4.09623	3.73905	8.4643	4.46287
27.01	1.65119	1.98717	3.03945	3.15498	3.07838	3.39892	4.7345	2.34873	2.24986	2.86588	2.7788	1.01021	3.06483	3.58738	1.8849	4.04587	3.03977	2.27295	2.29221	1.89294	-1.90747	4.1616	2.15756	3.5915	3.05417	4.19738	3.16541	3.68173	3.97387	4.46894	1.72011	2.72399	1.93802	1.75042	1.73494	-0.514066	2.01286	1.68537	4.32922	1.9909
35.51	1.77523	1.97484	3.5108	3.25808	3.17135	3.41778	4.87094	2.471	2.43138	2.9939	2.83489	-1.43021	3.06735	3.72856	1.85329	4.24939	3.04216	2.40167	2.37327	1.99864	-1.4773	3.78603	2.07185	3.62929	3.09493	4.49971	3.12073	3.62509	4.0258	4.41824	1.71948	3.12413	2.09418	1.70226	1.73353	-0.514999	2.07601	1.77966	4.26807	2.17736
44.02	1.66366	1.85576	3.45962	3.3204	3.08846	3.45311	4.95977	2.41916	2.45143	2.96857	2.69622	-0.629465	3.00233	3.76051	1.87779	4.40236	3.1471	2.46113	2.46956	2.09461	-1.86683	3.98352	1.97921	3.50582	3.10588	4.50146	3.13628	3.57441	3.95679	4.49162	1.47856	2.86862	1.84066	1.65005	1.70379	-0.699122	1.99802	1.81932	4.29154	2.29237
52.62	5.62753	8.35898	11.724	11.5867	8.994	11.7306	17.49	7.38061	8.26573	10.0942	9.2413	7.49733	11.1366	12.2088	5.19872	17.3159	9.13972	7.34739	8.14154	5.8112	6.62625	7.43832	6.44847	14.321	12.3919	10.7777	11.4204	11.4145	13.1438	16.8264	2.93695	5.00714	6.08167	4.02111	5.0843	3.95911	6.32413	4.78427	14.1638	6.74999
61.12	4.80785	6.73233	10.6425	10.2378	8.30652	10.8462	15.9179	6.40951	6.90554	8.49926	7.95326	5.82135	9.3237	10.8608	4.79442	15.2395	8.35004	6.78325	6.87737	5.07669	5.26083	7.07046	5.96553	12.2014	10.3683	9.64993	9.98655	10.5089	11.9481	15.2012	2.97248	4.98713	5.57712	3.76034	4.728	3.07339	6.30274	4.63312	12.6178	6.36617
69.63	4.13865	5.96282	9.84425	9.16598	7.70265	9.84915	14.3249	5.96007	6.44683	7.61069	7.10167	4.99715	8.44672	10.1203	4.46397	13.4925	7.69543	6.25627	6.2021	4.83114	4.41287	6.7961	5.5662	10.8435	9.17496	8.81088	9.04994	9.60401	10.9554	13.4473	2.96524	5.19551	5.38892	4.07445	4.76451	2.70832	6.0856	4.80264	11.9432	6.16592
78.25	0.780278	0.435675	1.54783	1.93889	2.10972	2.15588	2.86474	1.35179	1.25536	1.48999	1.20184	-2.20656	1.6481	2.20841	1.07338	2.27832	2.07266	1.74212	1.25886	1.2115	-2.50049	2.93562	1.16613	1.62334	1.19334	3.51153	1.673	2.50715	2.53749	2.75786	1.05926	2.15858	1.20721	0.703954	1.1643	-2.10202	1.27559	1.43548	2.70958	1.36355
86.74	0.677111	0.812883	2.16727	2.08239	1.99123	2.1102	3.03114	1.38789	1.40727	1.57778	1.53281	-1.81187	1.94616	2.60363	1.25675	2.49329	2.11853	1.78196	1.40371	1.43376	-3.05013	3.582	1.19717	1.79826	1.52188	3.63529	1.73402	2.35079	2.55673	2.83879	1.46634	2.67046	1.63668	1.02131	1.54517	-2.133	1.36355	1.37168	2.77232	1.56013
95.24	0.761223	0.696213	1.96805	2.18512	2.02745	2.09141	3.00666	1.35628	1.38002	1.55746	1.43796	-1.94338	1.82438	2.44945	1.20915	2.47128	2.02306	1.74034	1.3489	1.40368	-2.86919	3.23822	1.12839	1.67258	1.3731	3.64893	1.6871	2.33565	2.55368	2.84534	1.21294	2.64279	1.29098	0.833249	1.4685	-2.22021	1.34082	1.33648	2.82431	1.49076
