# Supplementary material for: NANOG governs cell metabolism and redox homeostasis in human naïve embryonic stem cells
Source: EMBO Rep. 2025 Nov 19;26(24):6292–324. doi: 10.1038/s44319-025-00629-9 (PMC12714712; doi:10.1038/s44319-025-00629-9)
Supplement: Supplementary file 5 — Source data Fig. 5 [file 44319_2025_629_MOESM5_ESM.zip › Figure 5/5E/Fig 5E numerical data.xlsx]

## Sheet: Sheet1
OCR (pmol/min/μg protein)
	NT -DOX										NT +DOX 3d										iKO -DOX										iKO +DOX 3d
Basel respiration	2.51852	4.14525	5.43203	4.44976	3.75935	4.98526	7.14995	3.71893	3.99582	4.81951	4.11472	5.51619	4.46969	4.56152	2.40327	7.40838	4.08776	3.07529	3.85744	2.79058	3.29219	2.88606	3.53964	6.2142	6.09532	3.17577	5.06218	4.5031	5.57422	6.38699	2.36547	1.91278	3.13089	3.42895	2.54987	3.98483	2.82064	2.30357	5.75471	3.09932
Maximal respiration	4.84725	7.92331	10.1762	9.64781	6.88428	9.57476	14.6253	6.02883	7.01037	8.60427	8.03946	9.70389	9.48846	10.0003	4.12535	15.0376	7.06708	5.60529	6.88269	4.59971	9.12673	4.50269	5.28233	12.6976	11.1985	7.26614	9.74741	8.90732	10.6063	14.0686	1.87769	2.84856	4.87446	3.31716	3.92001	6.06113	5.04854	3.3488	11.4542	5.38645
Spare respiratory capacity	2.32873	3.77806	4.74419	5.19805	3.12493	4.5895	7.47535	2.3099	3.01455	3.78476	3.92475	4.18769	5.01878	5.43883	1.72208	7.62925	2.97932	2.52999	3.02525	1.80914	5.83454	1.61663	1.7427	6.48341	5.10323	4.09037	4.68523	4.40422	5.03208	7.68162	0	0.935782	1.74356	0	1.37013	2.0763	2.2279	1.04522	5.69951	2.28713
