# Supplementary material for: NANOG governs cell metabolism and redox homeostasis in human naïve embryonic stem cells
Source: EMBO Rep. 2025 Nov 19;26(24):6292–324. doi: 10.1038/s44319-025-00629-9 (PMC12714712; doi:10.1038/s44319-025-00629-9)
Supplement: Supplementary file 5 — Source data Fig. 5 [file 44319_2025_629_MOESM5_ESM.zip › Figure 5/5F/Fig 5F numerical data.xlsx]

## Sheet: Sheet1
ECAR (mpH/min/μg protein)
Time (minutes)	iKO -DOX										iKO +DOX 2d											iKO +DOX 3d
1.38	2.15257	1.53029	1.8947	0.992175	1.1	1.35	2.19	1.32	4.47	2.51	1.98487	1.06916	1.52595	0.677465	0.645182	2.67	1.77	0.123	0.197	1.84	1.45	0.340037	0.342454	0.501486	0.924386	1.4016	0.256	0.356	3.08	0.213	0.0779	0.121
9.9	1.66381	1.15366	1.41873	0.777167	0.934	1.02	1.71	0.993	3.59	1.97	1.61617	0.811001	1.04284	0.567301	0.504123	2.43	1.64	0.247	0.39	1.53	1.21	0.244161	0.244247	0.267944	0.791319	1.21481	0.39	0.563	2.32	0.258	0.11	0.287
18.41	1.44205	0.973997	1.21501	0.656711	0.832	1.06	1.62	0.922	3.3	1.82	1.38487	0.69802	0.929096	0.473769	0.37616	2.22	1.59	0.468	0.331	1.56	1.01	0.201151	0.205441	0.222949	0.742928	1.05849	0.561	0.547	2.23	0.381	0.221	0.294
27.03	8.16453	6.21176	6.86493	4.48144	5.7	6.93	11.5	5.17	10.1	9.11	8.22148	3.91885	6.52287	2.63184	2.4472	7.26	8.1	3	3.8	8.49	6.11	1.09225	1.20047	1.31415	2.96814	7.01141	2.72	2.43	12.7	1.99	1.17	1.22
35.54	8.09997	5.98653	6.63692	4.50881	5.93	7.46	12	5.36	10.3	9.27	8.3513	3.9372	6.58372	2.49474	2.37129	7.67	8.27	3.18	3.97	8.48	6.05	1.01926	1.12801	1.08205	3.00369	6.61739	2.89	2.65	12.4	2.16	1.23	1.37
44.05	7.92597	5.83598	6.45346	4.45601	6.15	7.67	12.6	5.33	10.1	9.31	8.2003	3.64973	6.54191	2.4131	2.50903	7.9	8.62	3.59	4.04	8.44	6.05	1.02453	1.10878	1.11091	2.90415	6.82447	3.05	2.93	12.7	2.28	1.32	1.55
52.67	8.57412	6.17013	7.37385	4.76404	7.47	9	15.3	5.91	10.3	10.9	7.90061	3.63355	6.2185	2.34792	2.27914	7.69	9.05	3.77	4.51	9.26	6.61	1.04	1.12284	1.16104	3.01693	8.18886	2.85	2.86	13.2	2.42	1.6	1.89
61.18	8.18187	5.96673	7.0173	4.58435	7.47	9.03	15.3	5.8	10.3	10.7	7.06178	3.46276	6.00227	2.19845	2.09214	7.86	8.82	3.93	4.45	9.24	6.52	1.06234	1.0668	1.1115	2.91667	7.47031	2.86	2.97	12.9	2.33	1.72	1.91
69.69	7.93972	5.93574	6.80915	4.4327	7.39	9.06	15.2	5.7	10.2	10.5	6.85215	3.36657	5.63944	2.1417	2.0429	7.49	8.55	3.6	4.3	9.01	6.33	0.911108	1.01605	1.00298	2.78022	7.22252	2.63	2.78	12.4	2.35	1.65	1.79
78.31	1.99133	1.18163	1.63205	0.939296	0.776	1.3	1.61	1.37	2.73	2.14	1.8502	0.668609	1.41634	0.584977	0.480714	1.87	1.23	0.675	0.432	1.92	1.37	0.190263	0.208646	0.277425	0.659499	1.58532	0.357	0.504	1.66	0.339	0.231	0.455
86.82	1.10949	0.708651	1.00797	0.560468	0.467	0.908	1.22	0.895	2.04	1.35	1.19968	0.438387	0.964669	0.35254	0.306357	1.42	0.844	0.366	0.173	1.25	0.878	0.145415	0.15713	0.182311	0.506088	0.968506	0.334	0.418	1.32	0.188	0.136	0.264
95.32	0.990169	0.625926	0.870679	0.526651	0.428	0.805	1.09	0.734	1.89	1.22	1.04935	0.404501	0.910991	0.320866	0.282579	1.22	0.635	0.303	0.0738	1.11	0.754	0.122973	0.155912	0.18458	0.469724	0.797515	0.245	0.232	1.31	0.177	0.197	0.141
