# Supplementary material for: NANOG governs cell metabolism and redox homeostasis in human naïve embryonic stem cells
Source: EMBO Rep. 2025 Nov 19;26(24):6292–324. doi: 10.1038/s44319-025-00629-9 (PMC12714712; doi:10.1038/s44319-025-00629-9)
Supplement: Supplementary file 6 — Source data Fig. 6 [file 44319_2025_629_MOESM6_ESM.zip]

Archive with 43 entries (31 files):
- Figure 6/
- Figure 6/6E/
- Figure 6/6E/Fig 6E numerical data.xlsx
- Figure 6/6F/
- Figure 6/6F/Fig 6F numerical data.xlsx
- Figure 6/6G/
- Figure 6/6G/Fig 6G numerical data.xlsx
- Figure 6/6H/
- Figure 6/6H/BLANK_ NT -DOX.fcs
- Figure 6/6H/BLANK_ iKO -DOX.fcs
- Figure 6/6H/NT +DOX 3d.fcs
- Figure 6/6H/NT -DOX.fcs
- Figure 6/6H/iKO +DOX 3d.fcs
- Figure 6/6H/iKO -DOX.fcs
- Figure 6/6I/
- Figure 6/6I/1st/
- Figure 6/6I/1st/BLANK_ iKO -DOX.fcs
- Figure 6/6I/1st/BLANK_NT -DOX.fcs
- Figure 6/6I/1st/NT +DOX 3d.fcs
- Figure 6/6I/1st/NT -DOX.fcs
- Figure 6/6I/1st/iKO +DOX 3d.fcs
- Figure 6/6I/1st/iKO -DOX.fcs
- Figure 6/6I/2nd/
- Figure 6/6I/2nd/BLANK_ NT -DOX.fcs
- Figure 6/6I/2nd/BLANK_ iKO -DOX.fcs
- Figure 6/6I/2nd/NT +DOX 3d.fcs
- Figure 6/6I/2nd/NT -DOX.fcs
- Figure 6/6I/2nd/iKO +DOX 3d.fcs
- Figure 6/6I/2nd/iKO -DOX.fcs
- Figure 6/6I/3rd/
- Figure 6/6I/3rd/BLANK_ NT -DOX.fcs
- Figure 6/6I/3rd/BLANK_ iKO -DOX.fcs
- Figure 6/6I/3rd/NT +DOX 3d.fcs
- Figure 6/6I/3rd/NT -DOX.fcs
- Figure 6/6I/3rd/iKO +DOX 3d.fcs
- Figure 6/6I/3rd/iKO -DOX.fcs
- Figure 6/6I/Fig 6I numerical data.xlsx
- Figure 6/6J/
- Figure 6/6J/Fig 6J numerical data.xlsx
- Figure 6/6K/
- Figure 6/6K/Fig 6K numerical data.xlsx
- Figure 6/6L/
- Figure 6/6L/Fig 6L numerical data.xlsx
