# Supplementary material for: NANOG governs cell metabolism and redox homeostasis in human naïve embryonic stem cells
Source: EMBO Rep. 2025 Nov 19;26(24):6292–324. doi: 10.1038/s44319-025-00629-9 (PMC12714712; doi:10.1038/s44319-025-00629-9)
Supplement: Supplementary file 6 — Source data Fig. 6 [file 44319_2025_629_MOESM6_ESM.zip › Figure 6/6E/Fig 6E numerical data.xlsx]

## Sheet: Sheet1
Enrichments relative to input
	Input			NANOG
GPX2	0.885	1.048	1.068	3.148	2.89	2.74
G6PD	0.954	1.109	0.937	2.982	2.251	2.096
SLC23A2	0.869	0.996	1.135	44.617	44.314	34.502
GPNMB	0.883	1.117	1	4.077	3.383	3.086
HYAL1	0.497	1.317	1.186	77.322	29.884	44.429
