# Supplementary material for: NANOG governs cell metabolism and redox homeostasis in human naïve embryonic stem cells
Source: EMBO Rep. 2025 Nov 19;26(24):6292–324. doi: 10.1038/s44319-025-00629-9 (PMC12714712; doi:10.1038/s44319-025-00629-9)
Supplement: Supplementary file 6 — Source data Fig. 6 [file 44319_2025_629_MOESM6_ESM.zip › Figure 6/6F/Fig 6F numerical data.xlsx]

## Sheet: Sheet1
FPKM
	iKO -DOX	iKO +DOX 2d	iKO +DOX 3d
SLC23A2	15.5114	8.81709	9.19687
	15.3709	10.6254	9.01219
	18.4168	11.1423	10.0316
G6PD	59.7568	48.6721	45.7788
	55.2468	53.3351	48.5525
	57.5477	62.7841	39.7826
GPX2	51.8172	43.6363	22.2222
	63.1744	50.5723	41.2229
	82.8395	60.2002	44.9548
HYAL1	2.76147	2.19524	1.52938
	3.42362	2.43564	2.09157
	3.13801	2.94524	2.06477
GPNMB	14.9883	12.4157	12.1607
	15.4852	14.0367	11.5827
	19.0282	15.8438	12.8161
