# Supplementary material for: NANOG governs cell metabolism and redox homeostasis in human naïve embryonic stem cells
Source: EMBO Rep. 2025 Nov 19;26(24):6292–324. doi: 10.1038/s44319-025-00629-9 (PMC12714712; doi:10.1038/s44319-025-00629-9)
Supplement: Supplementary file 6 — Source data Fig. 6 [file 44319_2025_629_MOESM6_ESM.zip › Figure 6/6G/Fig 6G numerical data.xlsx]

## Sheet: Sheet1
Relative mRNA levels
	-DOX	+DOX 3d
NANOG	1	0.147624
	1	0.408951
	1	0.61132
NANOG-mut	1	132.514
	1	215.269
	1	310.834
SLC23A2	1	0.403321
	1	0.946058
	1	1.12506
G6PD	1	0.732043
	1	1.19748
	1	1.20581
GPX2	1	0.371131
	1	1.23114
	1	2.67585
HYAL1	1	0.757858
	1	0.986233
	1	1.22264
GPNMB	1	0.476319
	1	0.752623
	1	1.59107
