# Supplementary material for: NANOG governs cell metabolism and redox homeostasis in human naïve embryonic stem cells
Source: EMBO Rep. 2025 Nov 19;26(24):6292–324. doi: 10.1038/s44319-025-00629-9 (PMC12714712; doi:10.1038/s44319-025-00629-9)
Supplement: Supplementary file 6 — Source data Fig. 6 [file 44319_2025_629_MOESM6_ESM.zip › Figure 6/6I/Fig 6I numerical data.xlsx]

## Sheet: Sheet2
Relative ROS levels
NT -DOX	NT +DOX 3d	iKO -DOX	iKO +DOX 3d
0.730531	0.671376	1.04975	1.37498
1.28066	1.13301	1.11521	1.56277
0.988809	0.770579	0.835047	1.35489
