# Supplementary material for: NANOG governs cell metabolism and redox homeostasis in human naïve embryonic stem cells
Source: EMBO Rep. 2025 Nov 19;26(24):6292–324. doi: 10.1038/s44319-025-00629-9 (PMC12714712; doi:10.1038/s44319-025-00629-9)
Supplement: Supplementary file 6 — Source data Fig. 6 [file 44319_2025_629_MOESM6_ESM.zip › Figure 6/6J/Fig 6J numerical data.xlsx]

## Sheet: Sheet1
Fold Changes
	iKO -DOX	iKO +DOX 2d	iKO +DOX 3d
GSSG/GSH	0.847364	1.2472	1.67674
	1.0532	1.1993	1.73195
	1.02045	1.29527	1.79366
	1.02933	1.3149	1.99931
