# Supplementary material for: NANOG governs cell metabolism and redox homeostasis in human naïve embryonic stem cells
Source: EMBO Rep. 2025 Nov 19;26(24):6292–324. doi: 10.1038/s44319-025-00629-9 (PMC12714712; doi:10.1038/s44319-025-00629-9)
Supplement: Supplementary file 6 — Source data Fig. 6 [file 44319_2025_629_MOESM6_ESM.zip › Figure 6/6K/Fig 6K numerical data.xlsx]

## Sheet: Sheet1
Concentrations (nmol)
	iKO -DOX	iKO +DOX 3d
NADP+	0.655577	0.639949
	0.597747	0.703433
	0.582871	0.684961
	0.577914	0.692125
	0.614537	0.677927
	0.58182	0.699188
NADPH	0.442513	0.420634
	0.866654	0.508302
	0.867732	0.472661
	0.887012	0.494855
	0.492704	0.509815
	0.871188	0.502707
NADP+/NADPH
	iKO -DOX	iKO +DOX 3d
ratio	1.48149	1.52139
	0.689718	1.38389
	0.671718	1.44916
	0.651529	1.39864
	1.24727	1.32975
	0.667847	1.39085
