# Supplementary material for: NANOG governs cell metabolism and redox homeostasis in human naïve embryonic stem cells
Source: EMBO Rep. 2025 Nov 19;26(24):6292–324. doi: 10.1038/s44319-025-00629-9 (PMC12714712; doi:10.1038/s44319-025-00629-9)
Supplement: Supplementary file 6 — Source data Fig. 6 [file 44319_2025_629_MOESM6_ESM.zip › Figure 6/6L/Fig 6L numerical data.xlsx]

## Sheet: Sheet1
Fold Changes
	iKO -DOX	iKO +DOX 2d	iKO +DOX 3d
E4P	1.29137	0.490544	0.392367
	0.750501	0.797563	0.195387
	1.02185	0.87099	0.407271
	0.936278	0.369874	0.324824
R5P	0.830955	0.724608	0.758898
	1.00905	0.64665	0.587873
	0.966902	0.709668	0.689205
	1.19309	0.607613	0.600106
S7P	0.860115	0.778295	0.596696
	1.16272	0.655985	0.779668
	0.937854	0.700795	0.855097
	1.03931	0.611283	0.841748
