# Supplementary material for: NANOG governs cell metabolism and redox homeostasis in human naïve embryonic stem cells
Source: EMBO Rep. 2025 Nov 19;26(24):6292–324. doi: 10.1038/s44319-025-00629-9 (PMC12714712; doi:10.1038/s44319-025-00629-9)
Supplement: Supplementary file 7 — Source data Fig. 7 [file 44319_2025_629_MOESM7_ESM.zip]

Archive with 77 entries (53 files):
- Figure 7/
- Figure 7/7B/
- Figure 7/7B/Fig 7B numerical data.xlsx
- Figure 7/7C/
- Figure 7/7C/Fig 7C image.pdf
- Figure 7/7C/Fig 7C numerical data.xlsx
- Figure 7/7D/
- Figure 7/7D/Fig 7D image.pdf
- Figure 7/7D/Fig 7D numerical data.xlsx
- Figure 7/7E/
- Figure 7/7E/Fig 7E numerical data.xlsx
- Figure 7/7F/
- Figure 7/7F/Fig 7F numerical data.xlsx
- Figure 7/7F/NT/
- Figure 7/7F/NT/1st/
- Figure 7/7F/NT/1st/BLANK_NT -DOX.fcs
- Figure 7/7F/NT/1st/NT +DOX 3d.fcs
- Figure 7/7F/NT/1st/NT -DOX.fcs
- Figure 7/7F/NT/2nd/
- Figure 7/7F/NT/2nd/BLANK_ NT -DOX.fcs
- Figure 7/7F/NT/2nd/NT +DOX 3d.fcs
- Figure 7/7F/NT/2nd/NT -DOX.fcs
- Figure 7/7F/NT/3rd/
- Figure 7/7F/NT/3rd/BLANK_ NT -DOX.fcs
- Figure 7/7F/NT/3rd/NT +DOX 3d.fcs
- Figure 7/7F/NT/3rd/NT -DOX.fcs
- Figure 7/7F/iKO/
- Figure 7/7F/iKO/1st/
- Figure 7/7F/iKO/1st/BLANK_iKO -DOX.fcs
- Figure 7/7F/iKO/1st/iKO +DOX 3d.fcs
- Figure 7/7F/iKO/1st/iKO -DOX.fcs
- Figure 7/7F/iKO/2nd/
- Figure 7/7F/iKO/2nd/BLANK- iKO -DOX.fcs
- Figure 7/7F/iKO/2nd/iKO +DOX 3d.fcs
- Figure 7/7F/iKO/2nd/iKO -DOX.fcs
- Figure 7/7F/iKO/3rd/
- Figure 7/7F/iKO/3rd/BLANK_ iKO -DOX.fcs
- Figure 7/7F/iKO/3rd/iKO +DOX 3d.fcs
- Figure 7/7F/iKO/3rd/iKO -DOX.fcs
- Figure 7/7F/iKOE/
- Figure 7/7F/iKOE/1st/
- Figure 7/7F/iKOE/1st/BLANK_ iKOE -DOX.fcs
- Figure 7/7F/iKOE/1st/iKOE +DOX 3d.fcs
- Figure 7/7F/iKOE/1st/iKOE -DOX.fcs
- Figure 7/7F/iKOE/2nd/
- Figure 7/7F/iKOE/2nd/BLANK_ iKOE -DOX.fcs
- Figure 7/7F/iKOE/2nd/iKOE +DOX 3d.fcs
- Figure 7/7F/iKOE/2nd/iKOE -DOX.fcs
- Figure 7/7F/iKOE/3rd/
- Figure 7/7F/iKOE/3rd/BLANK_ iKOE -DOX.fcs
- Figure 7/7F/iKOE/3rd/iKOE +DOX 3d.fcs
- Figure 7/7F/iKOE/3rd/iKOE -DOX.fcs
- Figure 7/7F/iOE/
- Figure 7/7F/iOE/1st/
- Figure 7/7F/iOE/1st/BLANK_iOE -DOX.fcs
- Figure 7/7F/iOE/1st/iOE +DOX 3d.fcs
- Figure 7/7F/iOE/1st/iOE -DOX.fcs
- Figure 7/7F/iOE/2nd/
- Figure 7/7F/iOE/2nd/BLANK_ iOE -DOX.fcs
- Figure 7/7F/iOE/2nd/iOE +DOX 3d.fcs
- Figure 7/7F/iOE/2nd/iOE -DOX.fcs
- Figure 7/7F/iOE/3rd/
- Figure 7/7F/iOE/3rd/BLANK_ iOE -DOX.fcs
- Figure 7/7F/iOE/3rd/iOE +DOX 3d.fcs
- Figure 7/7F/iOE/3rd/iOE -DOX.fcs
- Figure 7/7G/
- Figure 7/7G/FCS files/
- Figure 7/7G/FCS files/NT +DOX 3d-1.fcs
- Figure 7/7G/FCS files/NT +DOX 3d-2.fcs
- Figure 7/7G/FCS files/NT +DOX3d-3.fcs
- Figure 7/7G/FCS files/iKO +DOX 3d-1.fcs
- Figure 7/7G/FCS files/iKO +DOX 3d-2.fcs
- Figure 7/7G/FCS files/iKO +DOX3d-3.fcs
- Figure 7/7G/FCS files/iKOE +DOX 3d-1.fcs
- Figure 7/7G/FCS files/iKOE +DOX 3d-2.fcs
- Figure 7/7G/FCS files/iKOE +DOX3d-3.fcs
- Figure 7/7G/Fig 7G numerical data.xlsx
