# Supplementary material for: NANOG governs cell metabolism and redox homeostasis in human naïve embryonic stem cells
Source: EMBO Rep. 2025 Nov 19;26(24):6292–324. doi: 10.1038/s44319-025-00629-9 (PMC12714712; doi:10.1038/s44319-025-00629-9)
Supplement: Supplementary file 7 — Source data Fig. 7 [file 44319_2025_629_MOESM7_ESM.zip › Figure 7/7B/Fig 7B numerical data.xlsx]

## Sheet: Sheet1
FPKM
	Primed	Naïve
NANOG	15.0004	51.1563
	15.5752	53.8188
	15.4815	49.8372
GPX2	0.595218	51.8172
	0.874354	63.1744
	0.887118	82.8395
