# Supplementary material for: NANOG governs cell metabolism and redox homeostasis in human naïve embryonic stem cells
Source: EMBO Rep. 2025 Nov 19;26(24):6292–324. doi: 10.1038/s44319-025-00629-9 (PMC12714712; doi:10.1038/s44319-025-00629-9)
Supplement: Supplementary file 7 — Source data Fig. 7 [file 44319_2025_629_MOESM7_ESM.zip › Figure 7/7C/Fig 7C numerical data.xlsx]

## Sheet: Sheet1
Relative protein levels
	Primed	Naïve
NANOG	1	4.51263
	1	2.25019
	1	2.49411
