# Supplementary material for: NANOG governs cell metabolism and redox homeostasis in human naïve embryonic stem cells
Source: EMBO Rep. 2025 Nov 19;26(24):6292–324. doi: 10.1038/s44319-025-00629-9 (PMC12714712; doi:10.1038/s44319-025-00629-9)
Supplement: Supplementary file 7 — Source data Fig. 7 [file 44319_2025_629_MOESM7_ESM.zip › Figure 7/7D/Fig 7D numerical data.xlsx]

## Sheet: Sheet1
Relative protein levels
	NT -DOX	NT +DOX 2d	NT +DOX 3d	iKO -DOX	iKO +DOX 2d	iKO +DOX 3d
GPX2	1	0.993253	1.00143	1	0.440034	0.351697
	1	1.00673	0.939516	1	0.62453	0.52721
	1	1.05597	1.06913	1	0.470963	0.436791
