# Supplementary material for: NANOG governs cell metabolism and redox homeostasis in human naïve embryonic stem cells
Source: EMBO Rep. 2025 Nov 19;26(24):6292–324. doi: 10.1038/s44319-025-00629-9 (PMC12714712; doi:10.1038/s44319-025-00629-9)
Supplement: Supplementary file 7 — Source data Fig. 7 [file 44319_2025_629_MOESM7_ESM.zip › Figure 7/7E/Fig 7E numerical data.xlsx]

## Sheet: Sheet1
Relative mRNA levels
	NT -DOX	NT +DOX 2d	NT +DOX 3d	iKO -DOX	iKO +DOX 2d	iKO +DOX 3d
NANOG	1	0.817902	0.946058	1	0.435275	0.327598
	1	1.11729	1.11729	1	0.376312	0.323088
	1	1.11729	1.15669	1	0.389582	0.325335
GPX2	1	0.876606	0.779165	1	0.632878	0.373712
	1	0.82932	0.876606	1	0.524858	0.450625
	1	0.528509	0.707107	1	0.460094	0.450625
