# Supplementary material for: NANOG governs cell metabolism and redox homeostasis in human naïve embryonic stem cells
Source: EMBO Rep. 2025 Nov 19;26(24):6292–324. doi: 10.1038/s44319-025-00629-9 (PMC12714712; doi:10.1038/s44319-025-00629-9)
Supplement: Supplementary file 7 — Source data Fig. 7 [file 44319_2025_629_MOESM7_ESM.zip › Figure 7/7F/Fig 7F numerical data.xlsx]

## Sheet: Sheet1
Relative ROS levels
NT -DOX	NT +DOX 3d	iKO -DOX	iKO +DOX 3d	iKOE -DOX	iKOE +DOX 3d	iOE -DOX	iOE +DOX 3d
0.849997	0.643054	0.812283	1.75257	0.917294	0.875266	0.900156	0.727233
1.08401	0.800821	0.980632	1.76267	1.03309	0.880188	1.10009	0.735758
1.06599	1.17557	1.20708	2.21161	1.04961	0.803909	0.99975	0.798218
