# Supplementary material for: NANOG governs cell metabolism and redox homeostasis in human naïve embryonic stem cells
Source: EMBO Rep. 2025 Nov 19;26(24):6292–324. doi: 10.1038/s44319-025-00629-9 (PMC12714712; doi:10.1038/s44319-025-00629-9)
Supplement: Supplementary file 7 — Source data Fig. 7 [file 44319_2025_629_MOESM7_ESM.zip › Figure 7/7G/Fig 7G numerical data.xlsx]

## Sheet: Sheet1
Percentage of cells (%)
	NT +DOX 3d	iKO +DOX 3d	iKOE +DOX 3d
Annexin V+/PI+	12.8	24.1	20.2
	14.2	23.4	17
	15.8	32.6	16.3
